# Supplementary material for: Study of the psychometric properties of the HLS-EU-12 questionnaire in rural Bangladesh
Source: PLoS One. 2025 May 12;20(5):e0323608. doi: 10.1371/journal.pone.0323608 (PMC12068572; doi:10.1371/journal.pone.0323608)
Supplement: Data S1 — (XLSX) [file pone.0323608.s001.xlsx]

## Sheet: Data S1 HLS EU_PLOS One
ID	sex	agebin	HLQ_1	HLQ_2	HLQ_3	HLQ_4	HLQ_5	HLQ_6	HLQ_7	HLQ_8	HLQ_9	HLQ_10	HLQ_11	HLQ_12
1	0	1	2	2	2	2	2	2	1	3	2	2	2	1
2	0	2	2	1	1	2	1	2	1	2	2	2	1	2
3	0	1	2	2	1	2	2	1	1	2	1	2	2	1
4	1	2	3	2	2	2	1	1	1	2	2	2	1	2
5	1	1	1	1	2	1	3	1	1	3	3	1	2	3
6	1	1	2	3	2	2	1	1	1	3	1	2	1	3
7	1	2	1	1	2	3	2	2	1	3	2	1	2	2
8	1	1	2	2	1	3	2	2	1	3	2	1	1	2
9	0	1	2	2	2	2	1	2	1	3	1	2	2	2
10	0	1	2	2	1	2	1	2	1	3	2	1	3	2
11	0	2	2	2	1	2	2	2	1	3	2	1	2	2
12	0	2	2	2	2	1	3	1	1	3	3	1	1	3
13	0	1	1	1	2	3	2	1	2	3	2	2	2	3
14	0	1	3	1	3	1	2	1	1	3	3	1	2	1
15	0	1	2	1	2	2	2	2	2	3	1	2	2	3
16	1	2	3	2	2	1	2	2	1	3	1	2	2	2
17	0	2	2	2	3	1	3	1	1	3	2	1	2	2
18	0	2	1	1	2	2	2	2	2	3	2	2	2	3
19	1	2	3	1	2	4	2	2	1	2	2	1	2	2
20	1	2	2	1	2	3	2	2	1	4	2	1	2	2
21	0	2	2	2	2	3	2	3	1	2	2	1	2	2
22	0	2	2	2	2	3	2	2	2	3	2	1	1	3
23	0	1	2	2	2	1	3	1	1	3	3	1	3	2
24	0	2	3	1	2	2	2	2	1	3	2	2	2	2
25	0	1	2	1	2	3	3	2	1	3	2	1	2	2
26	1	2	2	1	2	1	2	2	2	3	2	2	3	2
27	0	2	1	2	2	3	2	2	2	3	2	2	2	3
28	0	1	2	2	2	2	3	2	1	4	3	1	1	3
29	0	1	2	1	1	2	1	2	3	3	3	2	3	3
30	0	1	3	1	3	2	3	1	2	3	2	1	2	2
31	0	1	2	1	2	2	2	2	2	3	2	2	3	2
32	0	1	2	1	2	3	2	3	2	3	2	1	2	2
33	1	1	3	2	2	3	2	1	1	3	2	2	2	1
34	0	1	3	1	2	1	3	2	1	3	2	2	3	3
35	0	1	2	2	2	3	2	2	2	3	1	2	2	2
36	1	2	2	3	3	3	2	1	1	2	3	2	1	2
37	0	2	3	1	3	1	2	2	1	3	3	1	3	2
38	1	2	2	2	3	2	2	2	1	3	1	2	3	1
39	1	2	3	1	2	2	3	1	1	3	3	1	3	3
40	0	1	2	1	3	1	3	2	1	3	2	2	3	3
41	0	1	3	2	2	2	2	1	1	3	1	3	3	2
42	0	1	2	1	2	2	2	2	2	3	3	2	2	2
43	0	1	2	1	3	2	3	3	2	3	2	1	2	3
44	0	1	2	1	3	3	2	2	1	3	2	2	3	2
45	1	2	2	1	2	3	2	2	2	3	3	2	2	3
46	0	2	2	2	2	3	1	2	2	3	2	2	3	3
47	0	1	3	1	2	3	2	2	1	3	2	3	2	2
48	0	2	1	2	3	2	2	2	2	3	2	2	3	2
49	1	2	2	2	2	2	2	2	2	3	2	2	3	3
50	1	1	3	1	3	1	3	2	1	3	3	1	3	3
51	1	1	3	2	3	2	2	2	2	2	2	2	2	3
52	1	2	3	3	2	3	2	1	1	3	1	2	3	2
53	0	2	3	1	3	1	3	1	1	3	3	2	3	3
54	0	2	2	2	2	3	2	2	2	3	2	2	2	3
55	0	2	2	2	2	2	2	2	2	3	2	2	3	3
56	0	1	2	2	2	2	2	2	2	3	3	2	2	3
57	0	1	3	1	3	2	3	1	1	3	3	1	3	3
58	0	1	2	2	2	3	2	2	2	3	2	2	2	3
59	0	2	3	1	3	2	3	2	1	3	3	1	2	3
60	0	2	2	1	2	3	2	2	2	4	2	2	2	3
61	0	2	2	2	2	2	3	2	2	3	2	2	2	2
62	0	1	2	2	2	3	2	2	2	3	2	2	3	2
63	1	2	3	1	3	2	2	2	2	3	2	3	2	3
64	0	1	2	1	2	2	3	3	2	3	3	2	2	3
65	0	1	2	2	2	3	2	2	2	3	3	2	2	3
66	1	2	2	2	3	2	1	3	2	4	2	2	2	2
67	0	2	3	2	3	2	3	2	2	2	2	2	2	2
68	1	2	3	2	3	2	2	1	1	2	3	3	3	3
69	1	1	3	2	3	1	3	1	1	3	3	2	3	4
70	0	1	3	1	3	2	3	2	1	3	3	2	2	2
71	1	1	2	3	2	3	2	2	2	3	2	2	2	2
72	1	1	3	1	3	2	3	1	1	3	3	2	3	2
73	0	2	2	2	3	2	1	3	3	2	2	2	3	3
74	1	2	3	1	2	4	2	2	1	3	2	3	2	2
75	0	1	2	2	1	2	2	3	3	3	2	2	3	3
76	1	1	3	3	2	2	2	2	2	3	2	2	2	3
77	0	1	2	3	3	1	2	3	2	3	2	2	2	2
78	0	1	2	2	3	2	1	2	2	3	3	3	2	3
79	1	1	2	2	1	2	3	3	2	2	2	3	3	3
80	1	2	3	2	3	1	3	1	1	3	3	2	3	2
81	0	1	2	2	3	3	3	1	1	3	2	2	3	3
82	0	1	3	1	3	2	3	1	1	3	3	2	3	3
83	1	1	2	2	2	3	2	2	2	3	2	2	3	3
84	1	1	2	1	2	3	2	3	2	3	2	3	2	3
85	0	1	3	3	2	3	1	3	1	3	2	2	2	2
86	1	2	2	2	3	3	2	1	2	2	3	3	2	3
87	0	1	3	2	3	1	3	1	1	3	3	2	3	3
88	0	2	3	2	2	3	2	2	1	3	3	2	2	1
89	0	2	3	3	2	3	2	2	1	3	3	2	1	2
90	1	2	2	2	2	3	2	2	2	3	2	2	3	2
91	1	1	3	2	2	1	2	3	2	3	2	3	2	3
92	1	2	3	1	2	2	3	2	1	3	3	2	3	3
93	1	1	3	2	3	2	2	3	1	3	2	2	2	2
94	0	2	2	1	3	2	3	3	2	3	3	1	3	1
95	1	1	2	2	2	3	2	3	1	2	3	3	3	3
96	1	1	2	2	2	3	1	2	2	3	3	3	3	3
97	1	1	3	2	2	2	2	2	2	3	3	2	3	3
98	0	1	2	1	2	3	2	2	3	3	3	2	3	3
99	0	1	2	2	2	3	3	3	2	3	2	1	3	2
100	1	1	3	2	3	2	3	2	2	3	2	2	2	3
101	1	2	2	2	2	3	3	2	2	3	2	2	3	3
102	0	1	2	2	3	3	2	1	2	3	2	3	3	3
103	0	1	2	3	2	3	2	2	2	2	3	3	2	2
104	0	1	3	1	3	2	3	2	1	3	3	2	3	2
105	0	2	3	3	2	3	2	3	1	3	2	2	2	2
106	1	2	2	2	3	2	3	2	1	3	3	2	3	3
107	0	2	2	2	2	3	2	2	2	3	3	2	3	3
108	0	1	3	2	2	2	2	2	2	3	3	3	2	2
109	1	1	2	1	2	2	3	3	3	2	2	3	3	3
110	0	1	3	2	2	3	2	2	2	3	3	1	3	2
111	1	2	3	2	3	2	3	1	2	3	3	1	3	3
112	0	1	3	2	3	1	3	2	1	3	3	2	3	3
113	1	2	2	2	3	3	2	2	3	2	2	2	3	2
114	0	1	3	2	2	2	2	2	2	3	3	3	2	3
115	1	1	2	3	3	2	2	2	2	3	2	2	3	3
116	0	2	3	1	2	2	2	3	2	3	3	2	3	2
117	0	2	3	1	3	2	2	3	3	4	4	1	1	1
118	0	1	3	2	3	1	2	3	2	4	3	1	3	3
119	0	1	3	1	3	2	3	2	1	3	3	3	3	3
120	1	2	3	2	2	2	2	2	3	3	2	3	3	2
121	1	2	3	1	3	2	3	3	2	3	3	1	3	3
122	0	1	3	2	3	3	2	1	2	3	3	2	3	3
123	1	1	3	2	3	3	3	2	2	3	2	2	2	3
124	1	1	2	1	2	3	3	2	3	4	2	2	3	3
125	1	2	3	2	3	2	3	2	1	3	3	2	3	3
126	0	1	3	2	3	2	3	2	1	3	3	3	2	3
127	0	1	3	1	2	3	2	2	2	4	3	3	2	3
128	0	2	3	2	2	3	3	2	1	3	3	2	3	3
129	1	1	3	2	3	2	3	2	1	3	3	2	3	3
130	1	2	3	2	2	3	2	2	2	3	3	3	2	2
131	0	1	3	2	3	1	3	2	2	3	3	2	3	3
132	0	1	3	3	2	3	2	2	2	3	2	3	2	3
133	1	2	2	2	3	3	2	1	2	4	3	3	2	3
134	0	2	3	2	3	3	3	2	1	3	2	2	3	3
135	0	1	3	2	3	3	2	2	2	3	2	2	3	3
136	1	2	2	2	3	3	3	3	2	1	2	3	3	3
137	1	1	3	3	2	2	2	2	2	2	3	3	3	3
138	0	1	3	3	2	3	1	3	2	2	3	2	3	2
139	0	1	2	3	3	2	2	3	2	3	2	3	2	2
140	0	1	3	2	3	3	2	2	2	3	3	2	2	2
141	0	1	2	1	2	4	3	3	2	3	2	2	3	3
142	0	1	3	1	3	2	3	2	2	3	3	2	3	2
143	0	1	3	2	3	2	3	2	1	3	3	2	3	3
144	0	1	3	3	2	3	2	3	1	3	2	2	3	3
145	0	1	3	2	3	3	2	2	2	3	3	2	2	1
146	0	1	3	2	2	3	2	3	2	3	2	2	3	2
147	1	1	3	2	3	2	3	2	3	3	1	3	2	2
148	0	1	3	2	3	2	3	2	1	3	3	2	3	3
149	1	1	1	4	3	1	2	3	3	3	2	2	3	3
150	0	1	3	2	3	2	2	2	2	3	3	2	3	2
151	0	1	2	1	2	3	3	2	3	3	3	2	3	3
152	1	2	2	3	3	3	2	3	2	3	3	1	2	2
153	0	1	3	2	3	2	3	2	2	3	3	2	3	3
154	0	1	3	2	3	3	2	3	1	3	2	3	3	2
155	0	1	3	2	2	4	2	2	2	3	2	3	3	2
156	1	1	2	2	1	2	3	3	2	3	4	3	3	3
157	0	1	2	2	2	3	3	3	2	2	3	3	3	3
158	1	1	4	1	2	3	2	3	2	4	3	2	2	4
159	1	2	3	3	2	2	3	2	2	3	3	2	3	2
160	1	2	2	1	3	3	3	2	1	4	3	2	4	2
161	0	1	3	2	3	2	3	2	2	3	3	2	3	3
162	1	1	1	2	2	4	3	3	2	3	3	3	2	2
163	0	2	3	3	2	3	2	2	2	3	2	3	3	3
164	0	1	3	2	3	3	2	2	2	3	3	2	3	2
165	0	2	2	2	3	3	2	3	2	4	2	3	2	2
166	1	1	3	3	2	2	2	3	2	3	3	2	3	2
167	0	1	2	2	3	3	2	3	2	4	2	3	2	2
168	0	1	2	2	2	3	2	2	4	3	2	3	3	3
169	1	2	3	2	3	2	3	2	2	3	3	2	3	3
170	0	1	2	2	3	3	2	3	2	3	3	2	3	3
171	0	1	3	2	3	3	2	2	2	3	3	2	3	3
172	0	1	3	2	3	3	2	2	2	3	2	3	3	3
173	1	1	3	2	3	3	2	3	2	3	3	2	2	2
174	0	1	3	3	1	2	2	3	2	3	3	3	3	2
175	0	1	2	3	2	2	3	2	2	4	3	2	3	3
176	1	2	3	3	2	2	3	2	2	3	3	2	3	3
177	0	1	3	2	3	2	3	3	2	4	3	1	3	2
178	1	1	3	3	3	3	3	2	2	2	2	3	3	3
179	1	2	3	1	3	4	3	3	1	3	3	3	2	2
180	0	1	2	2	2	3	3	2	2	3	3	4	3	3
181	1	2	2	3	2	3	3	2	3	3	2	3	3	2
182	1	1	3	1	3	3	3	2	2	3	4	2	3	1
183	0	1	3	3	2	2	2	3	2	4	3	3	2	2
184	1	1	3	3	3	2	3	3	2	3	3	2	2	2
185	1	2	3	2	3	3	2	3	2	3	3	2	3	2
186	1	1	2	2	3	3	4	3	2	2	3	3	2	3
187	0	1	3	3	4	2	2	3	2	3	3	1	3	2
188	0	1	3	2	2	3	2	3	2	4	3	3	2	2
189	1	2	2	2	3	3	2	3	2	3	3	3	3	3
190	1	2	2	2	3	3	4	3	2	2	2	3	3	3
191	1	2	3	2	1	4	3	3	2	3	3	3	2	3
192	1	1	3	3	2	2	2	3	2	4	2	3	3	3
193	1	1	2	3	3	4	2	3	2	2	3	2	3	3
194	1	2	2	3	1	3	3	3	4	3	2	2	3	3
195	1	1	3	1	3	2	3	3	2	3	3	3	3	3
196	0	1	3	2	3	2	3	3	2	3	2	3	3	4
197	0	1	3	3	2	4	3	2	2	4	3	1	2	3
198	1	2	3	2	3	4	2	3	2	3	3	2	2	2
199	1	2	3	3	3	2	3	2	2	3	3	2	3	3
200	1	2	3	3	2	2	1	2	3	4	3	3	3	3
201	0	1	3	2	3	3	3	2	2	4	3	2	2	2
202	1	2	2	2	3	3	3	3	1	4	3	2	3	2
203	0	1	3	3	3	2	3	3	2	3	3	2	3	3
204	0	1	3	3	2	3	2	3	2	3	2	4	3	3
205	0	1	2	3	3	3	3	3	3	3	2	2	3	3
206	0	1	3	2	2	3	3	2	3	4	3	2	3	2
207	1	1	2	3	3	4	3	3	2	3	2	3	2	2
208	1	2	2	3	2	3	3	3	2	4	3	3	2	3
209	1	1	3	3	2	3	2	3	3	4	2	3	2	3
210	0	1	3	3	3	3	2	2	2	3	3	3	3	2
211	0	1	3	2	3	3	3	2	2	4	3	2	3	2
212	0	1	2	2	2	4	3	2	2	4	3	3	3	2
213	1	2	3	2	3	3	2	3	2	4	3	2	3	2
214	1	1	3	2	3	4	2	3	2	3	3	2	3	3
215	1	1	3	2	2	3	2	3	2	4	3	3	3	2
216	1	1	3	4	2	3	2	3	2	3	3	2	3	3
217	1	2	3	2	3	4	2	3	2	4	2	2	3	1
218	1	1	2	2	2	3	3	3	2	3	3	4	3	2
219	0	1	3	2	2	3	3	3	3	3	2	3	3	3
220	0	1	3	3	3	3	3	2	2	3	3	2	3	3
221	1	2	3	4	2	2	3	3	2	2	3	3	3	3
222	1	1	3	2	3	3	3	3	2	3	4	2	2	2
223	1	1	3	3	2	3	2	3	2	4	2	3	3	2
224	0	1	3	3	3	2	2	3	2	3	3	3	3	2
225	1	1	3	3	2	2	3	3	3	3	3	2	3	3
226	1	2	3	4	3	4	3	2	2	3	3	1	2	2
227	0	1	1	1	3	4	4	3	3	3	4	1	4	3
228	1	2	3	2	3	3	3	3	2	4	3	3	2	3
229	0	1	3	4	3	3	2	3	3	2	3	2	3	3
230	1	2	3	3	3	2	3	3	2	4	3	2	3	2
231	1	2	3	2	3	4	3	3	2	4	3	2	2	2
232	1	1	3	3	3	4	3	3	2	3	2	3	2	3
233	1	1	3	4	3	3	2	2	2	3	3	4	2	3
234	1	1	3	3	3	3	2	3	3	3	2	3	3	3
235	1	2	2	3	2	4	3	3	2	3	3	3	3	2
236	1	1	3	3	3	2	3	3	2	3	3	3	3	3
237	1	1	2	2	3	4	3	3	2	4	3	3	2	2
238	0	1	3	3	3	3	3	3	2	3	2	3	3	3
239	0	1	3	2	3	3	3	3	2	4	3	2	3	2
240	1	2	3	3	3	3	3	3	2	3	2	3	3	3
241	0	1	3	3	2	4	3	3	2	4	2	3	2	2
242	1	1	3	4	3	1	2	3	2	3	3	4	3	2
243	0	1	3	3	3	3	3	3	2	3	3	2	3	2
244	0	1	3	3	3	2	2	4	2	4	3	3	2	2
245	1	2	3	3	3	2	3	3	3	3	3	2	3	2
246	1	2	3	3	3	2	3	3	2	4	3	2	3	2
247	1	1	3	2	3	4	3	2	2	4	3	2	3	3
248	0	1	3	3	3	2	3	2	3	3	4	3	3	2
249	0	1	3	3	2	4	2	3	3	3	2	4	3	2
250	1	1	3	3	3	4	3	3	1	4	3	2	3	2
251	0	1	4	3	3	3	2	3	2	3	3	3	3	3
252	0	1	3	2	3	4	3	3	2	4	3	2	3	2
253	1	1	3	3	4	3	3	2	2	3	3	3	3	3
254	0	1	3	4	3	3	2	3	2	4	2	4	2	2
255	1	1	3	4	4	3	3	2	2	3	2	4	2	3
256	1	1	3	2	2	4	4	3	2	3	4	3	2	2
257	1	1	3	3	3	4	2	3	2	4	3	3	2	3
258	0	1	2	3	3	3	3	3	3	3	3	3	3	3
259	0	1	3	2	3	3	3	2	2	4	3	4	3	3
260	0	1	3	2	3	4	3	3	2	4	3	2	3	2
261	0	1	3	3	3	4	3	3	1	4	3	2	3	1
262	1	1	3	3	3	4	3	2	2	3	3	3	3	2
263	0	1	3	2	3	4	3	3	2	4	3	2	3	2
264	1	1	3	2	3	4	3	3	2	4	3	2	3	2
265	0	1	3	2	2	3	4	3	3	3	3	3	4	2
266	1	1	3	3	3	2	3	3	3	4	3	3	3	3
267	1	2	3	4	3	2	3	2	3	3	3	3	4	4
268	0	1	3	3	2	4	3	3	3	4	2	3	3	2
269	0	1	3	3	3	3	3	3	3	3	3	3	3	2
270	1	1	3	3	3	4	3	3	1	4	3	3	3	2
271	1	1	3	4	3	2	4	3	1	3	3	4	3	3
272	1	1	4	4	3	3	2	3	2	3	2	4	3	2
273	1	1	3	4	3	4	3	3	2	4	2	3	2	3
274	1	1	3	4	4	2	3	3	2	3	3	3	3	4
275	0	1	3	3	4	3	3	2	2	3	4	3	3	3
276	1	2	3	4	3	2	3	4	2	4	3	3	2	2
277	0	1	3	3	4	4	3	2	2	4	3	2	3	3
278	1	1	3	3	3	4	3	3	2	4	2	3	3	2
279	1	2	2	3	3	4	3	3	3	4	3	2	3	2
280	0	1	3	4	3	4	2	3	2	4	2	3	3	2
281	1	2	3	3	3	4	3	4	2	4	2	3	2	2
282	1	2	3	4	3	4	3	2	3	4	3	3	2	2
283	1	2	3	4	3	3	3	3	2	4	4	2	3	2
284	1	1	3	4	3	2	3	3	3	4	3	3	3	3
285	1	1	4	3	3	3	2	3	3	4	3	3	3	3
286	1	1	3	3	3	4	3	3	2	4	3	3	3	2
287	0	1	4	4	3	2	3	3	2	3	3	4	3	3
288	1	1	3	3	3	4	3	2	3	3	4	3	3	3
289	1	2	4	4	4	3	2	3	2	3	3	3	3	3
290	1	1	3	2	3	4	4	3	2	3	4	3	3	3
291	1	2	3	3	3	2	3	3	3	4	3	4	3	3
292	1	1	3	3	3	4	3	3	3	2	3	4	3	3
293	1	1	3	3	3	3	3	3	3	4	4	3	3	3
294	1	1	3	4	3	3	4	3	3	2	3	4	3	2
295	1	2	3	4	3	4	3	3	2	3	3	4	3	3
296	1	2	3	4	3	4	3	3	2	4	3	3	3	2
297	0	1	3	3	4	4	3	3	3	3	3	3	3	3
298	1	1	3	3	4	4	3	3	2	4	3	3	3	3
299	1	1	3	4	3	4	3	3	2	4	3	3	3	2
300	1	2	3	4	4	3	3	3	2	3	3	3	4	3
301	0	1	4	3	3	4	2	3	2	4	3	3	4	2
302	0	1	2	4	3	3	3	3	2	4	4	4	4	4
303	1	2	4	4	3	3	3	2	3	4	3	4	3	2
304	1	1	3	3	3	4	3	3	3	4	3	4	3	3
305	1	1	3	4	3	2	3	4	4	4	3	4	3	3
306	1	1	3	4	3	4	3	4	3	4	3	3	3	3
307	1	1	4	4	3	4	4	4	3	4	3	4	4	3
